# Supplementary material for: Taxonomy and phylogeny of Sidera (Hymenochaetales, Basidiomycota): four new species and keys to species of the genus
Source: MycoKeys. 2020 Jul 7;68:115–35. doi: 10.3897/mycokeys.68.53561 (PMC7360635; doi:10.3897/mycokeys.68.53561)
Supplement: XML Treatment for Sidera minutipora [file mycokeys.68.53561-treatment1.xml]

<!DOCTYPE tp:taxon-treatment
  PUBLIC "-//TaxonX//DTD Taxonomic Treatment Publishing DTD v0 20100105//EN" "tax-treatment-NSO.dtd">
<tp:taxon-treatment xmlns:tp="http://www.plazi.org/taxpub"><tp:treatment-meta><kwd-group><label>Taxon classification</label><kwd><named-content xmlns:xlink="http://www.w3.org/1999/xlink" content-type="kingdom">Fungi</named-content></kwd><kwd><named-content xmlns:xlink="http://www.w3.org/1999/xlink" content-type="order">Hymenochaetales</named-content></kwd><kwd><named-content xmlns:xlink="http://www.w3.org/1999/xlink" content-type="family">Repetobasidiaceae</named-content></kwd></kwd-group><mixed-citation publication-type="journal"><person-group><name><surname>Du</surname><given-names>Rui</given-names></name><name><surname>Wu</surname><given-names>Fang</given-names></name><name><surname>Gate</surname><given-names>Genevieve M.</given-names></name><name><surname>Dai</surname><given-names>Yu-Cheng</given-names></name><name><surname>Tian</surname><given-names>Xue-Mei</given-names></name></person-group><article-title>Taxonomy and phylogeny of <italic><tp:taxon-name><tp:taxon-name-part taxon-name-part-type="genus" reg="Sidera">Sidera</tp:taxon-name-part></tp:taxon-name></italic> (<tp:taxon-name><tp:taxon-name-part taxon-name-part-type="order">Hymenochaetales</tp:taxon-name-part></tp:taxon-name>, <tp:taxon-name><tp:taxon-name-part taxon-name-part-type="phylum">Basidiomycota</tp:taxon-name-part></tp:taxon-name>): four new species and keys to species of the genus</article-title><source>MycoKeys</source><day>07</day><month>7</month><year>2020</year><volume>68</volume><fpage>115</fpage><lpage>135</lpage><pub-id pub-id-type="doi">10.3897/mycokeys.68.53561</pub-id></mixed-citation></tp:treatment-meta><tp:nomenclature><tp:taxon-name><object-id xmlns:xlink="http://www.w3.org/1999/xlink" content-type="arpha" xlink:type="simple">0C656225-9FCC-57A8-A964-E3F6BB3A1E97</object-id>
            <tp:taxon-name-part taxon-name-part-type="genus" reg="Sidera">Sidera</tp:taxon-name-part>
            <tp:taxon-name-part taxon-name-part-type="species" reg="minutipora">minutipora</tp:taxon-name-part>
            <object-id xmlns:xlink="http://www.w3.org/1999/xlink" content-type="mycobank" xlink:type="simple">835373</object-id>
          </tp:taxon-name><tp:taxon-authority>(Rodway &amp; Cleland) Y.C. Dai, F. Wu, G.M. Gates &amp; Rui Du</tp:taxon-authority><tp:taxon-status xmlns:xlink="http://www.w3.org/1999/xlink" xlink:type="simple">comb. nov.</tp:taxon-status><xref ref-type="fig" rid="F2">Figures 2</xref><xref ref-type="fig" rid="F3">, 3</xref><tp:nomenclature-citation-list><tp:nomenclature-citation><tp:taxon-name>
                <tp:taxon-name-part taxon-name-part-type="genus" reg="Poria">Poria</tp:taxon-name-part> <tp:taxon-name-part taxon-name-part-type="species" reg="minutipora">minutipora</tp:taxon-name-part></tp:taxon-name><comment>Rodway &amp; Cleland, Pap. &amp; Proc. Roy. Soc. Tasmania 1929: 17 (1930). Basionym.</comment></tp:nomenclature-citation></tp:nomenclature-citation-list></tp:nomenclature><tp:treatment-sec sec-type="material" id="SECID0EL3AG"><title>Type.</title><p>Australia. New South Wales, Malanganee, 25 miles west of Casino, August 1917, MBT 35118.</p><fig id="F2" position="float" orientation="portrait"><object-id xmlns:xlink="http://www.w3.org/1999/xlink" content-type="doi" xlink:type="simple">10.3897/mycokeys.68.53561.figure2</object-id><object-id xmlns:xlink="http://www.w3.org/1999/xlink" content-type="arpha" xlink:type="simple">4432BE85-9D65-5EFD-BD59-B52B26148188</object-id><label>Figure 2.</label><caption><p>A basidioma of <italic><tp:taxon-name><tp:taxon-name-part taxon-name-part-type="genus" reg="Sidera">Sidera</tp:taxon-name-part> <tp:taxon-name-part taxon-name-part-type="species" reg="minutipora">minutipora</tp:taxon-name-part></tp:taxon-name></italic> (Cui 16720). Scale bar: 1 cm. Photo by Bao-Kai Cui.</p></caption><graphic xmlns:xlink="http://www.w3.org/1999/xlink" xlink:href="mycokeys-68-115-g002.jpg" position="float" orientation="portrait" xlink:type="simple" id="oo_429766.jpg"><uri content-type="original_file" xlink:type="simple">https://binary.pensoft.net/fig/429766</uri></graphic></fig></tp:treatment-sec><tp:treatment-sec sec-type="description" id="SECID0EI4AG"><title>Description.</title><p><bold><italic>Basidiomata</italic></bold>: Annual, resupinate, soft when fresh, soft corky to fragile when dry, up to 6.5 cm long, 3 cm wide, and approximately 1 mm thick at center; pore surface cream to buff when fresh, become buff to olivaceous buff when dry; sterile margin distinct, fimbriate, thinning out; pores round, 5–7 per mm; dissepiments thin, lacerate; subiculum very thin to almost absent; tubes darker than the poroid surface, up to 1 mm long.</p><p><bold><italic>Hyphal structure</italic></bold>: Hyphal system dimitic, generative hyphae bearing clamp connections; all hyphae <abbrev xmlns:xlink="http://www.w3.org/1999/xlink" xlink:title="Melzer’s reagent" id="ABBRID0E14AG" xlink:type="simple">IKI</abbrev>–, <abbrev xmlns:xlink="http://www.w3.org/1999/xlink" xlink:title="Cotton Blue" id="ABBRID0E54AG" xlink:type="simple">CB</abbrev>–, skeletal hyphae swolling in <abbrev xmlns:xlink="http://www.w3.org/1999/xlink" xlink:title="2% potassium hydroxide" id="ABBRID0EC5AG" xlink:type="simple">KOH</abbrev>.</p><p><bold><italic><tp:taxon-name><tp:taxon-name-part taxon-name-part-type="genus" reg="Subiculum">Subiculum</tp:taxon-name-part></tp:taxon-name></italic></bold>: Generative hyphae hyaline, thin-walled, occasionally branched, 1–2 µm in diam; skeletal hyphae dominant, unbranched, interwoven, 1.5–2.5 μm diam; rosette-like crystals occasionally present, 1.5–7.0 µm in diam, irregular crystals frequently present.</p><p><bold><italic>Tubes</italic></bold>: Generative hyphae hyaline, thin-walled, occasionally branched, 1–2 µm in diam, some with swollen tips; skeletal hyphae with a narrow lumen to subsolid, unbranched, interwoven, 1.8–3.0 µm diam; skeletal hyphae and generative hyphae co-dominating at dissepiment edges; rosette-like and irregular rhomboidal crystals occasionally present; cystidioles present, fusoid, hyaline, thin-walled, basally swollen, with a long or hyphoid neck, 7–19 × 2.4–4 μm; basidia barrel-shaped, hyaline, bearing four sterigmata and a basal clamp connection, 6.7–9 × 3.5–4.5 μm; basidioles in shape similar to basidia, but slightly shorter.</p><p><bold><italic>Basidiospores</italic></bold>: Allantoid, hyaline, thin-walled, smooth, occasionally with one or two guttules, <abbrev xmlns:xlink="http://www.w3.org/1999/xlink" xlink:title="Melzer’s reagent" id="ABBRID0EA6AG" xlink:type="simple">IKI</abbrev>–, <abbrev xmlns:xlink="http://www.w3.org/1999/xlink" xlink:title="Cotton Blue" id="ABBRID0EE6AG" xlink:type="simple">CB</abbrev>–, 3.7–4.3(–4.5) × 1–1.3 μm, L = 4.01 μm, W = 1.08 μm, Q = 3.71 (n = 30/1).</p></tp:treatment-sec><tp:treatment-sec sec-type="Specimen examined" id="SECID0EI6AG"><title>Specimen examined.</title><p>Australia. Tasmania, Arve River Streamside Reserve, on rotten stump of <italic><tp:taxon-name><tp:taxon-name-part taxon-name-part-type="genus" reg="Eucalyptus">Eucalyptus</tp:taxon-name-part></tp:taxon-name></italic>, 15 May 2018, B.K. Cui 16720 (<named-content xmlns:xlink="http://www.w3.org/1999/xlink" content-type="dwc:institutional_code" xlink:type="simple">BJFC</named-content> 030019, Duplication in MEL); Warra LTER, <named-content xmlns:xlink="http://www.w3.org/1999/xlink" content-type="dwc:verbatimCoordinates" xlink:type="simple"><named-content content-type="geo-json" specific-use="{&#34;type&#34;:&#34;Point&#34;,&#34;coordinates&#34;:[146.634722,-43.084444]}" id="NCID0E46AG" xlink:type="simple">43°05'4"S, 146°38'5"E</named-content></named-content>, 16.Jan 2007 Gates FF257 (MEL).</p><fig id="F3" position="float" orientation="portrait"><object-id xmlns:xlink="http://www.w3.org/1999/xlink" content-type="doi" xlink:type="simple">10.3897/mycokeys.68.53561.figure3</object-id><object-id xmlns:xlink="http://www.w3.org/1999/xlink" content-type="arpha" xlink:type="simple">E3453BED-781C-58FD-A85D-D455971101E2</object-id><label>Figure 3.</label><caption><p>Microscopic structures of <italic><tp:taxon-name><tp:taxon-name-part taxon-name-part-type="genus" reg="Sidera">Sidera</tp:taxon-name-part> <tp:taxon-name-part taxon-name-part-type="species" reg="minutipora">minutipora</tp:taxon-name-part></tp:taxon-name></italic> (Cui 16720) <bold>a</bold> basidiospores <bold>b</bold> basidia, basidioles <bold>c</bold> cystidioles <bold>d</bold> hyphae from subiculum <bold>e</bold> hyphae from trama <bold>f</bold> hyphae at dissepiment edge. Drawings by Rui Du.</p></caption><graphic xmlns:xlink="http://www.w3.org/1999/xlink" xlink:href="mycokeys-68-115-g003.jpg" position="float" orientation="portrait" xlink:type="simple" id="oo_429767.jpg"><uri content-type="original_file" xlink:type="simple">https://binary.pensoft.net/fig/429767</uri></graphic></fig></tp:treatment-sec></tp:taxon-treatment>
