# Supplementary material for: Taxonomy and phylogeny of Sidera (Hymenochaetales, Basidiomycota): four new species and keys to species of the genus
Source: MycoKeys. 2020 Jul 7;68:115–35. doi: 10.3897/mycokeys.68.53561 (PMC7360635; doi:10.3897/mycokeys.68.53561)
Supplement: XML Treatment for Sidera parallela [file mycokeys.68.53561-treatment3.xml]

<!DOCTYPE tp:taxon-treatment
  PUBLIC "-//TaxonX//DTD Taxonomic Treatment Publishing DTD v0 20100105//EN" "tax-treatment-NSO.dtd">
<tp:taxon-treatment xmlns:tp="http://www.plazi.org/taxpub"><tp:treatment-meta><kwd-group><label>Taxon classification</label><kwd><named-content xmlns:xlink="http://www.w3.org/1999/xlink" content-type="kingdom">Fungi</named-content></kwd><kwd><named-content xmlns:xlink="http://www.w3.org/1999/xlink" content-type="order">Hymenochaetales</named-content></kwd><kwd><named-content xmlns:xlink="http://www.w3.org/1999/xlink" content-type="family">Repetobasidiaceae</named-content></kwd></kwd-group><mixed-citation publication-type="journal"><person-group><name><surname>Du</surname><given-names>Rui</given-names></name><name><surname>Wu</surname><given-names>Fang</given-names></name><name><surname>Gate</surname><given-names>Genevieve M.</given-names></name><name><surname>Dai</surname><given-names>Yu-Cheng</given-names></name><name><surname>Tian</surname><given-names>Xue-Mei</given-names></name></person-group><article-title>Taxonomy and phylogeny of <italic><tp:taxon-name><tp:taxon-name-part taxon-name-part-type="genus" reg="Sidera">Sidera</tp:taxon-name-part></tp:taxon-name></italic> (<tp:taxon-name><tp:taxon-name-part taxon-name-part-type="order">Hymenochaetales</tp:taxon-name-part></tp:taxon-name>, <tp:taxon-name><tp:taxon-name-part taxon-name-part-type="phylum">Basidiomycota</tp:taxon-name-part></tp:taxon-name>): four new species and keys to species of the genus</article-title><source>MycoKeys</source><day>07</day><month>7</month><year>2020</year><volume>68</volume><fpage>115</fpage><lpage>135</lpage><pub-id pub-id-type="doi">10.3897/mycokeys.68.53561</pub-id></mixed-citation></tp:treatment-meta><tp:nomenclature><tp:taxon-name><object-id xmlns:xlink="http://www.w3.org/1999/xlink" content-type="arpha" xlink:type="simple">C1719E7E-F007-5D7C-85A5-1BEC51D0F9DB</object-id>
            <tp:taxon-name-part taxon-name-part-type="genus" reg="Sidera">Sidera</tp:taxon-name-part>
            <tp:taxon-name-part taxon-name-part-type="species" reg="parallela">parallela</tp:taxon-name-part>
            <object-id xmlns:xlink="http://www.w3.org/1999/xlink" content-type="mycobank" xlink:type="simple">829166</object-id>
          </tp:taxon-name><tp:taxon-authority>Y.C. Dai, F. Wu, G.M. Gates &amp; Rui Du</tp:taxon-authority><tp:taxon-status xmlns:xlink="http://www.w3.org/1999/xlink" xlink:type="simple">sp. nov.</tp:taxon-status><xref ref-type="fig" rid="F6">Figures 6</xref><xref ref-type="fig" rid="F7">, 7</xref></tp:nomenclature><tp:treatment-sec sec-type="type material" id="SECID0EMJBG"><title>Type material.</title><p><bold><italic>Holotype</italic></bold>: China. Yunnan Province, Lanping County, Luogujing Scenic Spot, on rotten angiosperm trunk, 19 Sep 2011, B.K. Cui 10346 (<named-content xmlns:xlink="http://www.w3.org/1999/xlink" content-type="dwc:institutional_code" xlink:type="simple">BJFC</named-content> 011241).</p></tp:treatment-sec><tp:treatment-sec sec-type="etymology" id="SECID0E3JBG"><title>Etymology.</title><p><italic><tp:taxon-name><tp:taxon-name-part taxon-name-part-type="genus" reg="Parallela">Parallela</tp:taxon-name-part></tp:taxon-name></italic> (Lat.), refers to the species having tubes with parallel tramal hyphae.</p><fig id="F6" position="float" orientation="portrait"><object-id xmlns:xlink="http://www.w3.org/1999/xlink" content-type="doi" xlink:type="simple">10.3897/mycokeys.68.53561.figure6</object-id><object-id xmlns:xlink="http://www.w3.org/1999/xlink" content-type="arpha" xlink:type="simple">F25EE4D3-3794-55CC-AEF7-9AF20262D771</object-id><label>Figure 6.</label><caption><p>A basidioma of <italic><tp:taxon-name><tp:taxon-name-part taxon-name-part-type="genus" reg="Sidera">Sidera</tp:taxon-name-part> <tp:taxon-name-part taxon-name-part-type="species" reg="parallela">parallela</tp:taxon-name-part></tp:taxon-name></italic> (holotype, Cui 10346). Scale bar: 1 cm. Photo by Bao-Kai Cui.</p></caption><graphic xmlns:xlink="http://www.w3.org/1999/xlink" xlink:href="mycokeys-68-115-g006.jpg" position="float" orientation="portrait" xlink:type="simple" id="oo_429770.jpg"><uri content-type="original_file" xlink:type="simple">https://binary.pensoft.net/fig/429770</uri></graphic></fig></tp:treatment-sec><tp:treatment-sec sec-type="description" id="SECID0EBLBG"><title>Description.</title><p><bold><italic>Basidiomata</italic></bold>: Annual, resupinate, soft corky when fresh, soft corky when dry, up to 11 cm long, 4 cm wide, and approximately 1.5 mm thick at center; pore surface white when fresh, becoming cream to buff yellow upon drying; sterile margin distinct, fimbriate, thinning out; pores round, 6–8 per mm; dissepiments thick, entire; subiculum very thin to almost absent; tubes concolorous with pore surface, up to 1.5 mm long.</p><p><bold><italic>Hyphal structure</italic></bold>: Hyphal system dimitic, generative hyphae bearing clamp connections; skeletal hyphae dominant, unbranched, interwoven or parallel, 2–3 µm diam; all hyphae <abbrev xmlns:xlink="http://www.w3.org/1999/xlink" xlink:title="Melzer’s reagent" id="ABBRID0ETLBG" xlink:type="simple">IKI</abbrev>–, <abbrev xmlns:xlink="http://www.w3.org/1999/xlink" xlink:title="Cotton Blue" id="ABBRID0EXLBG" xlink:type="simple">CB</abbrev>–, unchanged in <abbrev xmlns:xlink="http://www.w3.org/1999/xlink" xlink:title="2% potassium hydroxide" id="ABBRID0E2LBG" xlink:type="simple">KOH</abbrev>.</p><p><bold><italic><tp:taxon-name><tp:taxon-name-part taxon-name-part-type="genus" reg="Subiculum">Subiculum</tp:taxon-name-part></tp:taxon-name></italic></bold>: Generative hyphae hyaline, thin-walled, rarely branched, 1–2 µm in diam; skeletal hyphae dominating, more or less straight, unbranched, interwoven, 2–3 μm diam; rosette-like crystals frequently present, 2–8.5 µm in diam, some irregular rhomboidal crystals present.</p><p><bold><italic>Tubes</italic></bold>: Generative hyphae hyaline, thin-walled, rarely branched, 1–2 µm in diam, dominating at dissepiment edges; skeletal hyphae with a narrow lumen to subsolid, unbranched, parallel along the tubes, 2–3 µm diam; rosette-like and irregular rhomboidal crystals abundant; cystidia absent; cystidioles present, fusoid, hyaline, thin-walled, basally swollen, with a sharp or often hyphoid neck, 8.0–17 × 2.3–4 μm; basidia barrel-shaped, hyaline, bearing four sterigmata and a basal clamp connection, 7–9 × 4–5 μm; basidioles in shape similar to basidia, but slightly shorter.</p><p><bold><italic>Basidiospores</italic></bold>: Lunate, hyaline, thin-walled, smooth, occasionally with one or two guttules, <abbrev xmlns:xlink="http://www.w3.org/1999/xlink" xlink:title="Melzer’s reagent" id="ABBRID0EZMBG" xlink:type="simple">IKI</abbrev>–, <abbrev xmlns:xlink="http://www.w3.org/1999/xlink" xlink:title="Cotton Blue" id="ABBRID0E4MBG" xlink:type="simple">CB</abbrev>–, (2.7–)2.8–3.3 × (0.8–)0.9–1.2 μm, L = 3 μm, W = 1.07 μm, Q = 2.72–2.87 (n = 60/2).</p></tp:treatment-sec><tp:treatment-sec sec-type="Additional specimen examined (paratype)" id="SECID0EBNBG"><title>Additional specimen examined (paratype).</title><p>China. Yunnan Province, Lanping County, Luogujing Scenic Spot, on fallen angiosperm trunk, 19 Sep 2011, B.K. Cui 10361 (<named-content xmlns:xlink="http://www.w3.org/1999/xlink" content-type="dwc:institutional_code" xlink:type="simple">BJFC</named-content> 011256).</p><fig id="F7" position="float" orientation="portrait"><object-id xmlns:xlink="http://www.w3.org/1999/xlink" content-type="doi" xlink:type="simple">10.3897/mycokeys.68.53561.figure7</object-id><object-id xmlns:xlink="http://www.w3.org/1999/xlink" content-type="arpha" xlink:type="simple">ECE5CE85-5418-5B36-8E14-A759B5985FA4</object-id><label>Figure 7.</label><caption><p>Microscopic structures of <italic><tp:taxon-name><tp:taxon-name-part taxon-name-part-type="genus" reg="Sidera">Sidera</tp:taxon-name-part> <tp:taxon-name-part taxon-name-part-type="species" reg="parallela">parallela</tp:taxon-name-part></tp:taxon-name></italic> (holotype, Cui 10346) <bold>a</bold> basidiospores <bold>b</bold> basidia, basidioles <bold>c</bold> cystidioles <bold>d</bold> hyphae from subiculum <bold>e</bold> hyphae from trama <bold>f</bold> hyphae at dissepiment edge. Drawings by Rui Du.</p></caption><graphic xmlns:xlink="http://www.w3.org/1999/xlink" xlink:href="mycokeys-68-115-g007.jpg" position="float" orientation="portrait" xlink:type="simple" id="oo_429771.jpg"><uri content-type="original_file" xlink:type="simple">https://binary.pensoft.net/fig/429771</uri></graphic></fig></tp:treatment-sec></tp:taxon-treatment>
