# Supplementary material for: Taxonomy and phylogeny of Sidera (Hymenochaetales, Basidiomycota): four new species and keys to species of the genus
Source: MycoKeys. 2020 Jul 7;68:115–35. doi: 10.3897/mycokeys.68.53561 (PMC7360635; doi:10.3897/mycokeys.68.53561)
Supplement: XML Treatment for Sidera srilankensis [file mycokeys.68.53561-treatment4.xml]

<!DOCTYPE tp:taxon-treatment
  PUBLIC "-//TaxonX//DTD Taxonomic Treatment Publishing DTD v0 20100105//EN" "tax-treatment-NSO.dtd">
<tp:taxon-treatment xmlns:tp="http://www.plazi.org/taxpub"><tp:treatment-meta><kwd-group><label>Taxon classification</label><kwd><named-content xmlns:xlink="http://www.w3.org/1999/xlink" content-type="kingdom">Fungi</named-content></kwd><kwd><named-content xmlns:xlink="http://www.w3.org/1999/xlink" content-type="order">Hymenochaetales</named-content></kwd><kwd><named-content xmlns:xlink="http://www.w3.org/1999/xlink" content-type="family">Repetobasidiaceae</named-content></kwd></kwd-group><mixed-citation publication-type="journal"><person-group><name><surname>Du</surname><given-names>Rui</given-names></name><name><surname>Wu</surname><given-names>Fang</given-names></name><name><surname>Gate</surname><given-names>Genevieve M.</given-names></name><name><surname>Dai</surname><given-names>Yu-Cheng</given-names></name><name><surname>Tian</surname><given-names>Xue-Mei</given-names></name></person-group><article-title>Taxonomy and phylogeny of <italic><tp:taxon-name><tp:taxon-name-part taxon-name-part-type="genus" reg="Sidera">Sidera</tp:taxon-name-part></tp:taxon-name></italic> (<tp:taxon-name><tp:taxon-name-part taxon-name-part-type="order">Hymenochaetales</tp:taxon-name-part></tp:taxon-name>, <tp:taxon-name><tp:taxon-name-part taxon-name-part-type="phylum">Basidiomycota</tp:taxon-name-part></tp:taxon-name>): four new species and keys to species of the genus</article-title><source>MycoKeys</source><day>07</day><month>7</month><year>2020</year><volume>68</volume><fpage>115</fpage><lpage>135</lpage><pub-id pub-id-type="doi">10.3897/mycokeys.68.53561</pub-id></mixed-citation></tp:treatment-meta><tp:nomenclature><tp:taxon-name><object-id xmlns:xlink="http://www.w3.org/1999/xlink" content-type="arpha" xlink:type="simple">C357DB53-95E3-50E6-9EDF-0B40F13E3DF2</object-id>
            <tp:taxon-name-part taxon-name-part-type="genus" reg="Sidera">Sidera</tp:taxon-name-part>
            <tp:taxon-name-part taxon-name-part-type="species" reg="srilankensis">srilankensis</tp:taxon-name-part>
            <object-id xmlns:xlink="http://www.w3.org/1999/xlink" content-type="mycobank" xlink:type="simple">833183</object-id>
          </tp:taxon-name><tp:taxon-authority>Y.C. Dai, F. Wu, G.M. Gates &amp; Rui Du</tp:taxon-authority><tp:taxon-status xmlns:xlink="http://www.w3.org/1999/xlink" xlink:type="simple">sp. nov.</tp:taxon-status><xref ref-type="fig" rid="F8">Figures 8</xref><xref ref-type="fig" rid="F9">, 9</xref></tp:nomenclature><tp:treatment-sec sec-type="type material" id="SECID0EBQBG"><title>Type material.</title><p><bold><italic>Holotype</italic></bold>: Sri Lanka. Western Province, Mitirigala Nissarana, Vanaya Forest, on rotten angiosperm wood, 4 Mar 2019, Y.C. Dai 19654 (<named-content xmlns:xlink="http://www.w3.org/1999/xlink" content-type="dwc:institutional_code" xlink:type="simple">BJFC</named-content>, isotype in University of Ruhuha).</p></tp:treatment-sec><tp:treatment-sec sec-type="etymology" id="SECID0ERQBG"><title>Etymology.</title><p><italic><tp:taxon-name><tp:taxon-name-part taxon-name-part-type="genus" reg="Srilankensis">Srilankensis</tp:taxon-name-part></tp:taxon-name></italic> (Lat.), refers to the species being found in Sri Lanka.</p><fig id="F8" position="float" orientation="portrait"><object-id xmlns:xlink="http://www.w3.org/1999/xlink" content-type="doi" xlink:type="simple">10.3897/mycokeys.68.53561.figure8</object-id><object-id xmlns:xlink="http://www.w3.org/1999/xlink" content-type="arpha" xlink:type="simple">A5A5334E-D3F3-537B-8B1C-FF9020F07A79</object-id><label>Figure 8.</label><caption><p>A basidioma of <italic><tp:taxon-name><tp:taxon-name-part taxon-name-part-type="genus" reg="Sidera">Sidera</tp:taxon-name-part> <tp:taxon-name-part taxon-name-part-type="species" reg="srilankensis">srilankensis</tp:taxon-name-part></tp:taxon-name></italic> (holotype, Dai 19654). Scale bar: 1 cm. Photo by Yu-Cheng Dai.</p></caption><graphic xmlns:xlink="http://www.w3.org/1999/xlink" xlink:href="mycokeys-68-115-g008.jpg" position="float" orientation="portrait" xlink:type="simple" id="oo_429772.jpg"><uri content-type="original_file" xlink:type="simple">https://binary.pensoft.net/fig/429772</uri></graphic></fig></tp:treatment-sec><tp:treatment-sec sec-type="description" id="SECID0EWRBG"><title>Description.</title><p><bold><italic>Basidiomata</italic></bold>: Annual, resupinate, soft when fresh, soft corky to fragile when dry, up to 16.5 cm long, 3 cm wide, and approximately 1 mm thick at center; pore surface cream when fresh, becoming buff yellow upon drying; sterile margin distinct, fimbriate, thinning out; pores round, 6–8 per mm; dissepiments thin, lacerate; subiculum very thin to almost absent; tubes concolorous with poroid surface, up to 1 mm long.</p><p><bold><italic>Hyphal structure</italic></bold>: Hyphal system dimitic, generative hyphae bearing clamp connections; skeletal hyphae dominant, unbranched, interwoven, 1.5–3 µm diam; all hyphae <abbrev xmlns:xlink="http://www.w3.org/1999/xlink" xlink:title="Melzer’s reagent" id="ABBRID0EISBG" xlink:type="simple">IKI</abbrev>–, <abbrev xmlns:xlink="http://www.w3.org/1999/xlink" xlink:title="Cotton Blue" id="ABBRID0EMSBG" xlink:type="simple">CB</abbrev>–, unchanged in <abbrev xmlns:xlink="http://www.w3.org/1999/xlink" xlink:title="2% potassium hydroxide" id="ABBRID0EQSBG" xlink:type="simple">KOH</abbrev>.</p><p><bold><italic><tp:taxon-name><tp:taxon-name-part taxon-name-part-type="genus" reg="Subiculum">Subiculum</tp:taxon-name-part></tp:taxon-name></italic></bold>: Generative hyphae hyaline, thin-walled, frequently branched, 1–2 µm in diam; skeletal hyphae dominant, more or less straight, unbranched, interwoven, 1.5–3 μm diam; rosette-like crystals frequently present, 3.5–12 µm in diam, some irregular rhomboidal crystals present.</p><p><bold><italic>Tubes</italic></bold>: Generative hyphae hyaline, thin-walled, frequently branched, 1–2 µm in diam; skeletal hyphae with a narrow lumen to subsolid, unbranched, interwoven, 1.5–3 µm diam; skeletal hyphae and generative hyphae co-dominating at dissepiment edges; rosette-like and irregular rhomboidal crystals abundant; cystidia absent; cystidioles present, fusoid, hyaline, thin-walled, basally swollen, with a sharp or often hyphoid neck, 8.1–14 × 3–4.1 μm; basidia barrel-shaped, hyaline, bearing four sterigmata and a basal clamp connection, 7.8–13.2 × 3.6–4.5 μm; basidioles in shape similar to basidia, but slightly shorter.</p><p><bold><italic>Basidiospores</italic></bold>: Lunate, hyaline, thin-walled, smooth, occasionally with one or two guttules, <abbrev xmlns:xlink="http://www.w3.org/1999/xlink" xlink:title="Melzer’s reagent" id="ABBRID0EOTBG" xlink:type="simple">IKI</abbrev>–, <abbrev xmlns:xlink="http://www.w3.org/1999/xlink" xlink:title="Cotton Blue" id="ABBRID0ESTBG" xlink:type="simple">CB</abbrev>–, (3.4–)3.5–4(–4.1) × 1–1.3(–1.4) μm, L = 3.83 μm, W = 1.16 μm, Q = 3.28–2.34 (n = 60/2).</p></tp:treatment-sec><tp:treatment-sec sec-type="Additional specimen examined (paratype)" id="SECID0EWTBG"><title>Additional specimen examined (paratype).</title><p>Sri Lanka. Kandy, Udawatta Kele, Royal Forest Park, on rotten angiosperm wood, 2 Mar 2019, Y.C. Dai 19581 (<named-content xmlns:xlink="http://www.w3.org/1999/xlink" content-type="dwc:institutional_code" xlink:type="simple">BJFC</named-content>).</p><fig id="F9" position="float" orientation="portrait"><object-id xmlns:xlink="http://www.w3.org/1999/xlink" content-type="doi" xlink:type="simple">10.3897/mycokeys.68.53561.figure9</object-id><object-id xmlns:xlink="http://www.w3.org/1999/xlink" content-type="arpha" xlink:type="simple">EE9C6D04-33EE-5FE9-9097-90EE7D3164F2</object-id><label>Figure 9.</label><caption><p>Microscopic structures of <italic><tp:taxon-name><tp:taxon-name-part taxon-name-part-type="genus" reg="Sidera">Sidera</tp:taxon-name-part> <tp:taxon-name-part taxon-name-part-type="species" reg="srilankensis">srilankensis</tp:taxon-name-part></tp:taxon-name></italic> (holotype, Dai 19654) <bold>a</bold> basidiospores <bold>b</bold> basidia, basidioles <bold>c</bold> cystidioles <bold>d</bold> hyphae from subiculum <bold>e</bold> hyphae from trama <bold>f</bold> hyphae at dissepiment edge. Drawings by Rui Du.</p></caption><graphic xmlns:xlink="http://www.w3.org/1999/xlink" xlink:href="mycokeys-68-115-g009.jpg" position="float" orientation="portrait" xlink:type="simple" id="oo_429773.jpg"><uri content-type="original_file" xlink:type="simple">https://binary.pensoft.net/fig/429773</uri></graphic></fig></tp:treatment-sec></tp:taxon-treatment>
